# Supplementary material for: Cardiometabolic Candidate Endotypes in Psoriatic Disease: Integration of Clinical, Metabolic, and Immunogenetic Data Across Psoriasis and Psoriatic Arthritis
Source: Life (Basel). 2025 Dec 19;16(1):2. doi: 10.3390/life16010002 (PMC12843029; doi:10.3390/life16010002)
Supplement: Supplementary file 1 [file life-16-00002-s001.zip]

Archive with 1 entries (1 files):
- life-4019771-supplementary.pdf
